# Supplementary material for: Early prey intake of a short‐finned pilot whale (Globicephala macrorhynchus Gray, 1846, Cetacea: Delphinidae) in the Canary Islands
Source: Ecol Evol. 2024 Mar 10;14(3):e11139. doi: 10.1002/ece3.11139 (PMC10925522; doi:10.1002/ece3.11139)
Supplement: Supplementary file 1 — Appendix S1. [file ECE3-14-e11139-s002.zip]

Archive with 2 entries (2 files):
- Appendix_1_-_VIDEO.docx
- CALDERON-SOLO-SUBMARINA-LOGOS.mp4
